# Supplementary material for: Neural mechanisms of predicting individual preferences based on group membership
Source: Soc Cogn Affect Neurosci. 2020 Oct 7;16(9):1006–17. doi: 10.1093/scan/nsaa136 (PMC8421698; doi:10.1093/scan/nsaa136)
Supplement: nsaa136_Supp [file nsaa136_supp.zip]

Archive with 1 entries (1 files):
- CORRECTED_SCAN_SUPP_TEXT_learning_group_membership_ONLY_FOR_YOUR_REFERENCE.docx
